# Supplementary material for: Observed Versus Expected Use of Diagnostic Imaging and Radiotherapy in Prostate Cancer in the Lazio Region (Italy): An Integrated Population-Based and Literature-Informed Framework for Healthcare Planning
Source: Healthcare (Basel). 2026 Jun 5;14(11):1597. doi: 10.3390/healthcare14111597 (PMC13256337; doi:10.3390/healthcare14111597)
Supplement: Supplementary file 1 [file healthcare-14-01597-s001.zip]

Archive with 1 entries (1 files):
- healthcare-4232604-supplementary.pdf
